# Supplementary material for: Acetylation reprograms MITF target selectivity and residence time
Source: Nat Commun. 2023 Sep 28;14:6051. doi: 10.1038/s41467-023-41793-7 (PMC10539308; doi:10.1038/s41467-023-41793-7)
Supplement: Supplementary file 4 — Source Data [file 41467_2023_41793_MOESM4_ESM.xlsx]

## Sheet: Fig4.a
			Source data of the fluorescence anisotropy titrations
	DNA motif		CLEAR-box				CLEAR-box				CLEAR-box				CLEAR-box					p-values (unpaired and two-tailed)			p < 0.05 (*)
	MITF variant		WT				Ac-K206				K206Q				K206R					calculated with the correspoinding measured KD (see source data of Fig3.c)
			[MITF] (nM)	mAnistropy	SD		[MITF] (nM)	mAnistropy	SD		[MITF] (nM)	mAnistropy	SD		[MITF] (nM)	mAnistropy	SD
			254.812	32.7333	1.1547		472.5	34.9667	0.57735		421.875	34.4	2		100.113	36.9333	2.51661			CLEAR-box	WT	Ac-K206	K206Q	K206R
			191.109	32.4	0		354.375	35.6333	2.88675		316.406	34.0667	1.52753		75.0847	36.9333	3.78594			WT		0.0298547	0.121831	0.673626
			143.332	32.0667	0.57735		265.781	34.6333	1.52753		237.305	34.0667	1.1547		56.3135	36.2667	2.08167			Ac-K206			0.372374	0.0216364
			107.499	30.7333	0.57735		199.336	34.3	0		177.978	33.4	1.73205		42.2351	35.6	1			K206Q				0.0986947
			80.6243	30.0667	0.57735		149.502	31.9667	1.1547		133.484	29.0667	2.3094		31.6763	32.6	1			K206R
			60.4682	30.7333	0.57735		84.0948	29.9667	1.52753		100.113	30.7333	3.21455		23.7573	35.2667	0.57735
			45.3511	30.7333	1.1547		47.3034	25.6333	3.05505		75.0847	27.4	1		17.8179	34.2667	0.57735
			34.0134	28.4	1		35.4775	25.3	1		56.3135	27.7333	0.57735		13.3635	33.6	0
			25.51	29.0667	0.57735		26.6081	25.9667	0.57735		42.2351	25.0667	1.52753		10.0226	30.1	0.707107
			19.1325	30.0667	0.57735		19.9561	22.6333	0.57735		23.7573	24.7333	1.1547		7.51695	29.9333	0.57735
			14.3494	29.4	2.64575		14.9671	22.3	0		13.3635	20.0667	0.57735		5.63771	26.2667	0.57735
			10.762	25.7333	1.52753		8.41898	16.6333	0.57735		10.0226	16.7333	1.1547		4.22828	21.9333	1.52753
			8.07153	22.0667	0.57735		6.31424	11.9667	1.52753		7.51695	14.4	0		3.17121	18.2667	2.88675
			6.05365	20.7333	1.52753		4.73568	8.6333	0.57735		5.63771	10.0667	2.51661		2.37841	14.2667	1.1547
			4.54024	17.4	2		3.55176	6.6333	1.52753		4.22828	8.4	1.73205		1.78381	11.2667	1.52753
			3.40518	10.7333	1.1547		2.66382	4.6333	1.1547		3.17121	6.4	1		1.33786	8.9333	1.1547
			2.55388	7.4	1		1.99786	5.9667	0.57735		1.78381	5.0667	1.1547		1.00339	5.2667	2.3094
			1.91541	7.4	1		1.4984	4.6333	1.52753		1.33786	4.0667	1.1547		0.752543	5.6	1
			1.43656	6.7333	2.3094		1.1238	2.6333	1.52753		1.00339	0.4	1		0.564408	4.6	1.73205
			1.07742	4.7333	0.57735		0.842849	3.3	1.73205		0.752543	2.4	2.64575		0.423306	4.6	1
			0.808064	2.0667	0.57735		0.632137	3.6333	0.57735		0.564408	1.7333	1.52753		0.317479	1.9333	2.08167
			0.606048	2.0667	2.51661		0.474102	1.6333	2.51661		0.423306	1.4	1		0.238109	3.6	1
			0.454536	1.0667	0.57735		0.355577	-0.7	1		0.317479	0.4	1.73205		0.178582	-0.4	1.73205
			0.340902	1.7333	0.57735		0.266683	0.6333	1.1547		0.238109	1.0667	0.57735		0	2.2667	1.1547
			0.255677	1.7333	0.57735		0.200012	0.6333	0.57735		0.178582	1.4	1
			0.191757	2.4	0		0	-0.7	1		0	-0.2667	3.51188
			0.143818	3.0667	1.52753
			0.107864	3.0667	1.1547
			0.080898	1.7333	1.52753
			0	0.7333	0.57735
	DNA motif		TYR-enhancer				TYR-enhancer				TYR-enhancer				TYR-enhancer					p-values (unpaired and two-tailed)			p < 0.05 (*)
	MITF variant		WT				Ac-K206				K206Q				K206R					calculated with the correspoinding measured KD (see source data of Fig3.c)
			[MITF] (nM)	mAnistropy	SD		[MITF] (nM)	mAnistropy	SD		[MITF] (nM)	mAnistropy	SD		[MITF] (nM)	mAnistropy	SD
			840	30.6	1		1120	28.6	0		562.5	25.1333	2.3094		421.875	33.8333	3.78594			TYR-enhancer	WT	Ac-K206	K206Q	K206R
			630	30.6	1		840	27.2667	3.05505		421.875	23.8	1.73205		237.305	33.1667	0.57735			WT		0.0373067	0.0119783	0.460645
			472.5	28.9333	1.1547		630	27.6	0		316.406	23.8	1		177.978	30.5	2.64575			Ac-K206			0.110974	0.0379309
			354.375	29.2667	3.78594		472.5	26.6	2		237.305	21.4667	0.57735		100.113	27.5	1			K206Q				0.0106219
			265.781	27.6	1		354.375	25.2667	1.1547		177.978	20.8	0		75.0847	29.8333	1.1547			K206R
			199.336	27.2667	2.3094		265.781	22.9333	0.57735		133.484	20.4667	0.57735		56.3135	27.1667	1.1547
			149.502	26.2667	2.3094		199.336	19.9333	2.88675		100.113	17.1333	0.57735		31.6763	24.8333	3.21455
			84.0948	23.9333	2.08167		149.502	19.9333	0.57735		75.0847	16.1333	0.57735		23.7573	25.1667	2.3094
			63.0711	25.6	1		112.126	18.6	1		56.3135	17.1333	1.1547		17.8179	24.8333	1.52753
			47.3034	23.6	2.64575		84.0948	15.6	1.73205		42.2351	12.1333	1.52753		13.3635	19.1667	3.78594
			35.4775	25.2667	1.52753		63.0711	13.6	3		31.6763	8.8	2.64575		10.0226	17.1667	2.08167
			26.6081	24.2667	2.51661		47.3034	11.6	1		23.7573	10.4667	0.57735		7.51695	19.5	0
			14.9671	22.2667	0.57735		35.4775	11.9333	0.57735		17.8179	8.1333	2.3094		5.63771	13.8333	3.05505
			8.41898	19.6	2		26.6081	10.9333	0.57735		13.3635	5.8	2.64575		3.17121	11.5	2
			6.31424	18.6	1		19.9561	6.6	1.73205		10.0226	4.8	1		2.37841	12.8333	1.52753
			4.73568	15.9333	1.52753		11.2253	5.6	1		7.51695	2.8	0		1.78381	8.1667	1.52753
			3.55176	13.9333	1.1547		8.41898	3.6	1.73205		5.63771	1.8	1		1.33786	6.1667	1.52753
			2.66382	7.6	1		6.31424	2.2667	2.3094		4.22828	1.1333	1.1547		1.00339	4.5	2.64575
			1.99786	6.9333	1.52753		4.73568	1.6	2		3.17121	0.1333	1.1547		0.752543	4.5	1
			1.4984	3.6	1		3.55176	2.9333	1.1547		2.37841	2.1333	2.3094		0.423306	0.1667	3.51188
			1.1238	4.2667	0.57735		2.66382	1.2667	1.52753		1.33786	1.1333	1.52753		0.238109	0.8333	2.08167
			0.842849	2.9333	2.08167		1.99786	1.2667	2.08167		1.00339	-0.2	0		0.178582	-1.8333	0.57735
			0.632137	1.6	2		1.4984	1.9333	1.52753		0.752543	0.4667	1.1547		0	-0.5	1.73205
			0.474102	1.9333	0.57735		1.1238	2.6	1		0.564408	0.1333	1.1547
			0.355577	1.9333	0.57735		0.842849	-1.0667	0.57735		0.423306	2.8	2.64575
			0.266683	1.9333	0.57735		0.632137	-0.0667	1.52753		0.238109	0.1333	0.57735
			0.200012	3.6	3		0.474102	-0.0667	1.52753		0.178582	0.4667	1.1547
			0	1.2667	1.52753		0.355577	-1.0667	2.08167
							0.266683	-1.0667	0.57735
							0.200012	-1.4	1
							0	-0.7333	1.1547
	DNA motif		M-box				M-box				M-box				M-box					p-values (unpaired and two-tailed)			p < 0.05 (*)
	MITF variant		WT				Ac-K206				K206Q				K206R					calculated with the correspoinding measured KD (see source data of Fig3.c)
			[MITF] (nM)	mAnistropy	SD		[MITF] (nM)	mAnistropy	SD		[MITF] (nM)	mAnistropy	SD		[MITF] (nM)	mAnistropy	SD
			906	34.1667	0.57735		1000	29.3667	1.1547		1000	25.2333	3.05505		1000	33.8333	4.72582			M-box	WT	Ac-K206	K206Q	K206R
			679.5	36.1667	1.1547		750	25.0333	1.1547		750	20.9	1		750	35.1667	0.57735			WT		0.00570765	0.0295522	0.0765134
			509.625	33.8333	0.57735		562.5	21.0333	2.88675		562.5	19.5667	3.05505		562.5	32.1667	4.16333			Ac-K206			0.42447	0.0084239
			382.219	31.1667	1.52753		421.875	15.7	3.60555		421.875	15.2333	2.08167		421.875	29.1667	1.52753			K206Q				0.0268293
			286.664	30.5	1		316.406	19.0333	1.52753		316.406	14.5667	2.08167		316.406	31.1667	2.3094			K206R
			214.998	32.1667	2.08167		237.305	16.3667	1.52753		237.305	11.9	1.73205		237.305	29.8333	3.51188
			161.249	30.1667	0.57735		177.978	13.0333	0.57735		177.978	10.2333	0.57735		177.978	29.5	2
			120.936	26.5	0		133.484	9.0333	4.04145		133.484	7.5667	2.08167		133.484	27.5	1.41421
			90.7023	23.8333	1.52753		100.113	9.3667	0.57735		100.113	7.9	3.60555		100.113	26.1667	3.51188
			68.0267	23.1667	0.57735		75.0847	8.7	1.73205		75.0847	3.5667	1.1547		75.0847	23.5	4.3589
			51.02	20.8333	2.08167		56.3135	5.3667	1.1547		56.3135	3.2333	2.08167		42.2351	22.1667	2.3094
			38.265	17.1667	0.57735		42.2351	5.7	1		42.2351	2.5667	0.57735		31.6763	20.1667	2.88675
			28.6988	12.5	2		31.6763	5.3667	2.88675		31.6763	3.5667	0.57735		23.7573	19.1667	1.52753
			21.5241	11.5	1		17.8179	4.0333	1.1547		23.7573	1.9	1		17.8179	18.1667	1.1547
			16.1431	9.5	1		13.3635	1.3667	4.04145		17.8179	2.9	1.73205		13.3635	13.8333	2.08167
			12.1073	5.8333	2.88675		10.0226	0.7	1		13.3635	0.9	2		10.0226	10.1667	4.04145
			9.08047	4.1667	0.57735		7.51695	2.0333	2.08167		7.51695	1.9	1		7.51695	9.8333	3.21455
			6.81035	5.1667	1.52753		4.22828	0.3667	1.52753		5.63771	-0.1	3		5.63771	7.1667	1.1547
			5.10776	4.1667	0.57735		3.17121	-0.6333	1.1547		4.22828	0.9	1		4.22828	5.5	0
			3.83082	1.5	2.82843		1.78381	1.3667	0.57735		3.17121	2.2333	3.21455		3.17121	6.1667	2.08167
			2.87312	0.8333	0.57735		1.33786	0.3667	2.3094		2.37841	0.9	0		2.37841	6.5	1
			2.15484	2.8333	0.57735		1.00339	0.0333	1.1547		1.78381	0.9	1		1.78381	4.5	1
			1.61613	2.8333	0.57735		0.564408	-0.9667	1.1547		1.33786	-1.4333	2.51661		1.33786	5.1667	3.05505
			1.2121	-0.8333	2.08167		0.423306	-0.9667	1.52753		1.00339	2.5667	4.72582		1.00339	1.1667	2.08167
			0.909072	0.5	2.64575		0.317479	-0.6333	1.1547		0.752543	-0.7667	1.52753		0.752543	0.5	2
			0.681804	1.5	1		0.178582	-0.6333	0.57735		0.564408	-4.1	4.3589		0.564408	0.5	1.73205
			0.511353	1.8333	1.1547		0	-1.6333	1.1547		0.317479	-2.4333	1.52753		0.423306	0.8333	0.57735
			0.383515	0.1667	1.52753						0.238109	-0.7667	1.1547		0.317479	-2.5	1
			0.287636	0.1667	1.52753										0.238109	-0.1667	2.3094
			0.215727	1.5	1.73205										0.178582	0.5	1
			0.161795	0.5	1										0	-2.1667	1.52753
			0	-0.8333	1.52753

## Sheet: Fig4.b
			Source data of the fluorescence anisotropy titrations
	DNA motif		CLEAR-box				TYR-enhancer				CLEAR-box				TYR-enhancer					p-values (unpaired and two-tailed)			p < 0.05 (*)
	MITF variant		WT				WT				Ac-K206				Ac-K206					calculated with the correspoinding measured KD (see source data of Fig3.c)
			[MITF] (nM)	mAnistropy	SD		[MITF] (nM)	mAnistropy	SD		[MITF] (nM)	mAnistropy	SD		[MITF] (nM)	mAnistropy	SD
			254.812	32.7333	1.1547		840	30.6	1		472.5	34.9667	0.57735		1120	28.6	0				WT/CLEAR-box	WT/TYR enhancer	Ac-K206/CLEAR-box	Ac-K206/TYR-box
			191.109	32.4	0		630	30.6	1		354.375	35.6333	2.88675		840	27.2667	3.05505			WT/CLEAR-box		0.447021	0.0298547	0.0380127
			143.332	32.0667	0.57735		472.5	28.9333	1.1547		265.781	34.6333	1.52753		630	27.6	0			WT/TYR enhancer			0.0282354	0.0373067
			107.499	30.7333	0.57735		354.375	29.2667	3.78594		199.336	34.3	0		472.5	26.6	2			Ac-K206/CLEAR-box				0.0480869
			80.6243	30.0667	0.57735		265.781	27.6	1		149.502	31.9667	1.1547		354.375	25.2667	1.1547			Ac-K206/TYR-box
			60.4682	30.7333	0.57735		199.336	27.2667	2.3094		84.0948	29.9667	1.52753		265.781	22.9333	0.57735
			45.3511	30.7333	1.1547		149.502	26.2667	2.3094		47.3034	25.6333	3.05505		199.336	19.9333	2.88675
			34.0134	28.4	1		84.0948	23.9333	2.08167		35.4775	25.3	1		149.502	19.9333	0.57735
			25.51	29.0667	0.57735		63.0711	25.6	1		26.6081	25.9667	0.57735		112.126	18.6	1
			19.1325	30.0667	0.57735		47.3034	23.6	2.64575		19.9561	22.6333	0.57735		84.0948	15.6	1.73205
			14.3494	29.4	2.64575		35.4775	25.2667	1.52753		14.9671	22.3	0		63.0711	13.6	3
			10.762	25.7333	1.52753		26.6081	24.2667	2.51661		8.41898	16.6333	0.57735		47.3034	11.6	1
			8.07153	22.0667	0.57735		14.9671	22.2667	0.57735		6.31424	11.9667	1.52753		35.4775	11.9333	0.57735
			6.05365	20.7333	1.52753		8.41898	19.6	2		4.73568	8.6333	0.57735		26.6081	10.9333	0.57735
			4.54024	17.4	2		6.31424	18.6	1		3.55176	6.6333	1.52753		19.9561	6.6	1.73205
			3.40518	10.7333	1.1547		4.73568	15.9333	1.52753		2.66382	4.6333	1.1547		11.2253	5.6	1
			2.55388	7.4	1		3.55176	13.9333	1.1547		1.99786	5.9667	0.57735		8.41898	3.6	1.73205
			1.91541	7.4	1		2.66382	7.6	1		1.4984	4.6333	1.52753		6.31424	2.2667	2.3094
			1.43656	6.7333	2.3094		1.99786	6.9333	1.52753		1.1238	2.6333	1.52753		4.73568	1.6	2
			1.07742	4.7333	0.57735		1.4984	3.6	1		0.842849	3.3	1.73205		3.55176	2.9333	1.1547
			0.808064	2.0667	0.57735		1.1238	4.2667	0.57735		0.632137	3.6333	0.57735		2.66382	1.2667	1.52753
			0.606048	2.0667	2.51661		0.842849	2.9333	2.08167		0.474102	1.6333	2.51661		1.99786	1.2667	2.08167
			0.454536	1.0667	0.57735		0.632137	1.6	2		0.355577	-0.7	1		1.4984	1.9333	1.52753
			0.340902	1.7333	0.57735		0.474102	1.9333	0.57735		0.266683	0.6333	1.1547		1.1238	2.6	1
			0.255677	1.7333	0.57735		0.355577	1.9333	0.57735		0.200012	0.6333	0.57735		0.842849	-1.0667	0.57735
			0.191757	2.4	0		0.266683	1.9333	0.57735		0	-0.7	1		0.632137	-0.0667	1.52753
			0.143818	3.0667	1.52753		0.200012	3.6	3						0.474102	-0.0667	1.52753
			0.107864	3.0667	1.1547		0	1.2667	1.52753						0.355577	-1.0667	2.08167
			0.080898	1.7333	1.52753										0.266683	-1.0667	0.57735
			0	0.7333	0.57735										0.200012	-1.4	1
															0	-0.7333	1.1547

## Sheet: Fig4.c
	Single KD values
	from which the KD averages and SD were calculated
		CLEAR-box	TYR enhancer	M-box
		2.68	2.33	40
	MITF WT	4.95	4.9	72.1
		5.77	2.71	47.35
		2.556	2.216	20.38
	MITF K206R	4.017	4.84	18.11
		7.1	5.815	25.28
		19.76	68.12	351.1
	MITF Ac-K206	14.46	113.7	292
		11.76	65.14	261.3
		6.16	32.84	464
	MITF K206Q	11.55	47.91	346.1
		16.65	42.83	268.7

## Sheet: Fig. 5c
COMBINED EMBRYOS ANALYSED (all 7 experiments)						Data summary
Empty	WT	201R	201Q			Number of treatments (columns)	4
0	30	17	6			Number of values (total)	411
0	25	16	6
0	18	15	5			Kruskal-Wallis test
0	12	15	4
0	9	15	4			ANOVA summary
0	9	14	4			P value	<0.00000001
0	9	14	3			Exact or approximate P value?	Approximate
0	9	12	3			P value summary	****
0	9	12	3			Do the medians vary signif. (P < 0.05)?	Yes
0	6	12	2			Number of groups	4
0	5	9	2			Kruskal-Wallis statistic	54.4758
0	5	9	2
0	5	8	2
0	5	8	2
0	4	8	1
0	4	7	1			Multiple comparisons
0	4	7	1			Number of families	1
0	4	6	1			Number of comparisons per family	6
0	4	6	1			Alpha	0.05
0	4	5	1
	3	5	1			Dunn's multiple comparisons test	Mean rank diff.	Significant?	Summary	Adjusted P Value
	3	5	1			Empty vs. WT	-98.2765	Yes	***	0.0007087	A-B
	3	4	1			Empty vs. K201R	-127.992	Yes	****	3.2e-06	A-C
	3	4	1			Empty vs. K201Q	-44.7559	No	ns	0.481955	A-D
	3	4	1			WT vs. K201R	-29.7159	No	ns	0.1395	B-C
	3	4	1			WT vs. K201Q	53.5206	Yes	***	0.00031055	B-D
	3	4	1			K201R vs. K201Q	83.2365	Yes	****	<0.00000001	C-D
	3	4	1
	2	4	1			Test details	Mean rank 1	Mean rank 2	Mean rank diff.	n1	n2	Z
	2	4	1			Empty vs. WT	119.5	217.777	-98.2765	20	132	3.85
	2	4	1			Empty vs. K201R	119.5	247.492	-127.992	20	132	5.01413
	2	4	0			Empty vs. K201Q	119.5	164.256	-44.7559	20	127	1.7488
	2	3	0			WT vs. K201R	217.777	247.492	-29.7159	132	132	2.2693
	2	3	0			WT vs. K201Q	217.777	164.256	53.5206	132	127	4.04754
	2	3	0			K201R vs. K201Q	247.492	164.256	83.2365	132	127	6.29483
	2	3	0
	2	3	0
	2	3	0
	2	3	0
	2	3	0
	2	2	0
	2	2	0
	2	2	0
	1	2	0
	1	2	0
	1	2	0
	1	2	0
	1	2	0
	1	2	0
	1	2	0
	1	2	0
	1	2	0
	1	2	0
	1	2	0
	1	2	0
	1	2	0
	1	2	0
	1	2	0
	1	1	0
	1	1	0
	1	1	0
	1	1	0
	1	1	0
	0	1	0
	0	1	0
	0	1	0
	0	1	0
	0	1	0
	0	1	0
	0	1	0
	0	1	0
	0	1	0
	0	1	0
	0	1	0
	0	1	0
	0	1	0
	0	1	0
	0	1	0
	0	1	0
	0	0	0
	0	0	0
	0	0	0
	0	0	0
	0	0	0
	0	0	0
	0	0	0
	0	0	0
	0	0	0
	0	0	0
	0	0	0
	0	0	0
	0	0	0
	0	0	0
	0	0	0
	0	0	0
	0	0	0
	0	0	0
	0	0	0
	0	0	0
	0	0	0
	0	0	0
	0	0	0
	0	0	0
	0	0	0
	0	0	0
	0	0	0
	0	0	0
	0	0	0
	0	0	0
	0	0	0
	0	0	0
	0	0	0
	0	0	0
	0	0	0
	0	0	0
	0	0	0
	0	0	0
	0	0	0
	0	0	0
	0	0	0
	0	0	0
	0	0	0
	0	0	0
	0	0	0
	0	0	0
	0	0	0
	0	0	0
	0	0
	0	0
	0	0
	0	0
	0	0
